# Supplementary material for: Unequal enforcement, unequal inference: rethinking how we define policy exposures
Source: Health Aff Sch. 2025 Mar 28;3(4):qxaf063. doi: 10.1093/haschl/qxaf063 (PMC12001023; doi:10.1093/haschl/qxaf063)
Supplement: qxaf063_Supplementary_Data [file qxaf063_supplementary_data.zip]

Archive with 3 entries (3 files):
- coi_disclosure_kramer.docx
- coi_disclosure_mora.docx
- coi_disclosure_wien.docx
